# Supplementary material for: Ectosymbionts alter spontaneous responses to the Earth’s magnetic field in a crustacean
Source: Sci Rep. 2019 Feb 28;9:3105. doi: 10.1038/s41598-018-38404-7 (PMC6395607; doi:10.1038/s41598-018-38404-7)
Supplement: Supplementary file 2 — Raw Data [file 41598_2018_38404_MOESM2_ESM.xlsx]

## Sheet: Baseline
axial mean magnetic direction	axial mean topographic direction	total number of worms
158.562	109.966	211
46.1245	78.3895	421
0.7645	91.815	410
11.727	123.475	386
82.8545	89.9885	396
9.5635	81.271	247
7.9225	111.139	360
50.1315	155.957	368
169.878	32.7555	188
74.9805	89.075	460
24.5295	99.781	566
80.0555	172.363	87
75.37	165.803	405
19.2245	148.569	178
31.5245	91.61	126
159.287	96.071	871
87.609	129.418	455
83.706	84.1445	409
147.786	167.772	252
24.3015	138.968	201
93.0295	107.242	269
40.19	106.832	179
161.196	170.82	317
27.665	25.671	503
174.545	105.061	102
177.279	47.59	49
175.025	9.847	147
170.982	143.398	42
179.685	4.834	152
177.225	177.597	103
4.4555	4.0205	66
179.649	172.701	79
9.14	68.5315	237
149.583	68.625	114
108.094	86.634	87
3.0775	29.233	81

## Sheet: Worm treatments
trt	axial magnetic mean	axial topographic mean	Activity
NW	146.916	26.9725	1366.1
M	44.3395	92.844	1177.9
H	40.9495	131.297	1304.5
M	44.9145	89.822	1705
H	85.344	83.451	1275.7
NW	143.743	79.6035	1353.7
M	169.144	4.8785	1638.5
H	6.546	72.24	860.3
NW	64.342	140.558	815.4
NW	122.783	108.654	1993.8
H	179.185	98.336	1152
M	151.403	47.1995	944.2
H	111.109	33.6365	1317.6
M	16.08	15.8745	1642.5
NW	146.282	86.502	3178.2
M	53.3945	135.893	836.1
H	104.632	28.2055	1010.8
M	57.894	155.95	1355.5
NW	7.516	70.1335	2776.4
M	57.595	166.962	1417.6
H	137.727	119.715	867.3
NW	41.813	134.141	2391.6
H	47.452	61.7505	1132.5
M	21.5275	3.892	880.8
NW	40.3335	117.868	1652.8
M	172.252	53.167	1051.5
H	136.298	32.981	943.7
M	28.5095	17.768	1421.4
NW	129.142	93.4115	1437.1
H	75.216	86.271	1542.6
NW	15.678	70.828	1755.5
M	61.788	84.644	1162.1
H	129.315	103.038	1279.7
H	110.669	38.062	1652.3
NW	153.252	97.632	744.7
M	166.191	122.415	524.2
H	139.196	33.182	1799.4
NW	52.032	1.431	907.3
M	158.213	74.6035	902
NW	134.499	30.577	1164.2
M	25.855	97.721	824
H	82.9745	75.008	655.2
H	140.486	70.4885	1187.2
M	56.1035	11.429	744
NW	37.44	44.576	1175.7
